# Supplementary material for: Will EGFRvIII and neuronal-derived EGFR be targets for imipramine?
Source: Front Pharmacol. 2023 May 30;14:1156492. doi: 10.3389/fphar.2023.1156492 (PMC10266953; doi:10.3389/fphar.2023.1156492)
Supplement: Supplementary file 1 [file Table2.XLSX]

## Sheet: Sheet1
id	logFC	AveExpr	t	P.Value	adj.P.Val	B
SLC30A3	-3.9864	5.97355	-18.7211	1.27417e-34	2.99658e-30	67.9648
BC035096 /// RP11-433J8.1	-3.72538	4.49628	-15.058	1.43359e-27	1.68575e-23	52.1197
NDC80	5.09005	6.82427	14.946	2.41749e-27	1.89515e-23	51.6077
SERTM1	-3.04527	7.87761	-14.2282	7.14591e-26	4.20144e-22	48.2876
NOTCH2NL	2.03507	11.7267	13.8978	3.46623e-25	1.3589e-21	46.7381
TOP2A	5.50361	7.7192	13.6601	1.0875e-24	3.00011e-21	45.6157
NES	3.09914	10.9616	13.6488	1.1481e-24	3.00011e-21	45.5624
CD99	2.0359	12.8007	13.3371	5.19457e-24	8.72613e-21	44.08
NBPF10 /// NBPF14 /// NBPF26 /// NBPF9	2.1213	10.7674	12.9955	2.74556e-23	3.65102e-20	42.4442
UHRF1	3.99341	9.87422	12.9254	3.87088e-23	4.61611e-20	42.1067
SST	-3.73375	8.93936	-12.9225	3.92559e-23	4.61611e-20	42.0929
GABRA5	-2.98846	8.01877	-12.8461	5.70873e-23	6.10263e-20	41.7248
WEE1	3.10908	9.41121	12.8271	6.26828e-23	6.14239e-20	41.6329
CRH	-2.99298	6.43885	-12.7793	7.92868e-23	7.45867e-20	41.402
MELK	4.42657	7.81201	12.4996	3.14507e-22	2.28702e-19	40.0474
HTR2C	-2.56181	6.26489	-12.4955	3.20911e-22	2.28702e-19	40.0275
RASAL1	-2.79967	7.63188	-12.4815	3.43836e-22	2.37833e-19	39.9597
CPNE6	-4.06743	6.76118	-12.3443	6.7794e-22	4.00091e-19	39.2921
EIF4EBP1	3.16867	8.63758	12.3411	6.88536e-22	4.00091e-19	39.2769
EZH2	3.00099	8.66033	12.2979	8.53239e-22	4.45921e-19	39.066
LOC100507547 /// PRRT1	-2.21321	8.74973	-12.1935	1.43173e-21	6.60224e-19	38.5569
SH3GL3	-2.21028	9.24093	-12.1554	1.73001e-21	7.67668e-19	38.3708
ATOH7	-2.84033	6.12284	-11.9884	3.97235e-21	1.52522e-18	37.5532
PRKCG	-2.09537	7.77512	-11.8394	8.35351e-21	2.93221e-18	36.822
LINC00086	-2.1479	8.28994	-11.8238	9.02849e-21	3.07728e-18	36.7455
KCNAB1	-2.14698	8.26371	-11.8153	9.41921e-21	3.12001e-18	36.7039
IGFBP2	5.01901	11.2339	11.7622	1.22818e-20	3.88668e-18	36.4428
OPALIN	-3.25841	9.52324	-11.7259	1.47271e-20	4.49575e-18	36.2641
HS3ST4	-2.82026	8.4852	-11.7104	1.59112e-20	4.73671e-18	36.1881
FLNA	2.34572	10.8482	11.7065	1.62319e-20	4.77177e-18	36.1684
PDE1A	-3.25203	7.94769	-11.6173	2.53598e-20	6.48274e-18	35.7294
RRM2	3.30033	9.12339	11.5993	2.77632e-20	6.873e-18	35.6403
NEUROD6	-3.89606	7.33358	-11.596	2.82171e-20	6.90609e-18	35.6244
MAST3	-2.6287	9.74682	-11.5616	3.35312e-20	7.88586e-18	35.4546
ATL1	-2.23275	10.9804	-11.5569	3.43279e-20	7.99331e-18	35.4315
STYK1	-2.49665	6.72445	-11.5327	3.87503e-20	8.93461e-18	35.3122
CES4A	-3.58944	6.02452	-11.4977	4.61895e-20	1.03456e-17	35.1394
KCTD4	-3.23497	7.18042	-11.456	5.69602e-20	1.23174e-17	34.9332
LRFN2	-2.26797	4.59509	-11.4114	7.1251e-20	1.50962e-17	34.7129
SVOP	-2.96285	7.59125	-11.3957	7.70802e-20	1.60393e-17	34.6355
RP11-710C12.1	-2.39602	7.29438	-11.393	7.81612e-20	1.60393e-17	34.6218
TMEM132D	-2.41053	8.51194	-11.3923	7.84299e-20	1.60393e-17	34.6184
F2R	2.36518	9.42519	11.379	8.38396e-20	1.67097e-17	34.5528
PCLO	-2.73919	8.1569	-11.374	8.59896e-20	1.69941e-17	34.5279
CACNG3	-5.15487	6.49937	-11.362	9.13262e-20	1.77505e-17	34.4686
SSTR1	-3.12528	6.28194	-11.3553	9.44369e-20	1.82046e-17	34.4357
GABARAPL1 /// GABARAPL3	-2.48136	11.707	-11.3463	9.88277e-20	1.8627e-17	34.3909
PBK	3.83879	8.36745	11.3443	9.97962e-20	1.8627e-17	34.3813
GDA	-2.99797	9.32123	-11.3227	1.11262e-19	2.01118e-17	34.2743
KCNV1	-2.10876	7.42871	-11.3137	1.16416e-19	2.07414e-17	34.2298
PPP4R4	-3.07817	6.4314	-11.3116	1.17669e-19	2.08071e-17	34.2192
GRM7 /// LOC100996542	-2.42568	7.43479	-11.2964	1.26987e-19	2.19594e-17	34.1442
ERC2	-3.12226	9.20865	-11.2637	1.4971e-19	2.533e-17	33.9822
NUSAP1	3.06282	9.105	11.2402	1.68539e-19	2.79135e-17	33.8656
KIAA0101	2.00484	9.52463	11.2228	1.83897e-19	3.00339e-17	33.7798
KIAA1045	-2.61631	8.42804	-11.1939	2.12711e-19	3.40309e-17	33.6366
RASGRF2	-2.31765	8.66698	-11.1798	2.28387e-19	3.58087e-17	33.5666
RHBDL1	-3.14292	4.9143	-11.1798	2.28391e-19	3.58087e-17	33.5666
KIAA0513	-2.57209	8.81831	-11.1776	2.30907e-19	3.59616e-17	33.5558
RXFP1	-2.80316	6.88199	-11.1512	2.63781e-19	3.98206e-17	33.4248
RTBDN	-2.33322	6.18903	-11.1509	2.64138e-19	3.98206e-17	33.4234
PAK1	-2.12297	9.30785	-11.131	2.9203e-19	4.31679e-17	33.3247
MFSD4	-2.85	7.85671	-11.1292	2.94653e-19	4.31679e-17	33.3159
CEBPD	2.10956	11.3646	11.1229	3.04238e-19	4.38961e-17	33.2843
ZCCHC12	-2.42234	8.86315	-11.1167	3.13829e-19	4.50038e-17	33.2538
SNCG	-2.71835	7.11606	-11.1148	3.16828e-19	4.50516e-17	33.2444
PNMAL2	-4.3614	7.39203	-11.1087	3.26702e-19	4.52719e-17	33.2142
BCL2L12	2.099	7.39687	11.1084	3.27248e-19	4.52719e-17	33.2126
LRRC7	-3.72694	6.85339	-11.0978	3.45219e-19	4.74788e-17	33.16
STXBP5	-2.2731	8.56738	-11.0859	3.66505e-19	5.01132e-17	33.1011
FEZF2	-2.92862	6.23585	-11.0831	3.71757e-19	5.05374e-17	33.0871
KIF20A	4.19398	7.09325	11.0744	3.8835e-19	5.21898e-17	33.0441
WSCD2	-2.63994	6.75066	-11.0563	4.25634e-19	5.56115e-17	32.9539
PSMB8	4.11746	8.79932	11.0041	5.53806e-19	7.07848e-17	32.6948
HSPA12A	-2.80677	8.7505	-10.9843	6.11918e-19	7.65484e-17	32.5966
LINGO2	-2.04232	7.83491	-10.981	6.22134e-19	7.70071e-17	32.5803
HTR2A	-3.09983	8.44065	-10.9629	6.81791e-19	8.30796e-17	32.4902
LOC283713 /// OTUD7A	-2.42844	8.49213	-10.9237	8.30683e-19	9.71164e-17	32.2958
RP11-389G6.3	-2.82186	7.21	-10.9121	8.81205e-19	1.01589e-16	32.2376
SLC6A15	-2.14792	6.83977	-10.8919	9.75833e-19	1.09807e-16	32.1372
ID3	3.24244	11.1702	10.8893	9.88536e-19	1.10707e-16	32.1245
CRNDE	3.97969	8.52603	10.8802	1.03501e-18	1.14817e-16	32.0793
GRIN3A	-2.28024	7.0148	-10.8717	1.08031e-18	1.18723e-16	32.0371
NCAPG	2.31369	7.52681	10.8659	1.11282e-18	1.21405e-16	32.008
SYT5	-2.45291	7.3988	-10.8501	1.20472e-18	1.29966e-16	31.9299
PTPRR	-2.57147	7.78829	-10.8284	1.34435e-18	1.43029e-16	31.8219
NPTXR	-2.67447	8.92467	-10.7804	1.71355e-18	1.76751e-16	31.5831
FCGBP	3.73124	10.0946	10.7609	1.89183e-18	1.91776e-16	31.4857
ADAM11	-2.14494	7.29127	-10.7297	2.21431e-18	2.16983e-16	31.3307
PAK6	-2.27227	8.65262	-10.7278	2.23553e-18	2.17778e-16	31.3213
RAB3C	-2.77333	7.54014	-10.7266	2.25019e-18	2.17778e-16	31.3149
CYP46A1	-2.51684	10.0121	-10.7193	2.33435e-18	2.24332e-16	31.2788
MTHFD2	2.09938	9.27565	10.7191	2.33699e-18	2.24332e-16	31.2776
NPY	-2.67972	9.22738	-10.7054	2.50433e-18	2.34649e-16	31.2096
CDKL2	-2.49529	7.07377	-10.7	2.57346e-18	2.39219e-16	31.1828
FRMPD2 /// FRMPD2P1 /// LOC101930006	-2.73099	7.2205	-10.6904	2.70119e-18	2.48151e-16	31.1351
NRXN3	-2.92625	8.32246	-10.6742	2.93278e-18	2.67338e-16	31.0541
STX1A	-2.68421	9.37479	-10.6714	2.97395e-18	2.67975e-16	31.0404
TTC9B	-3.37137	6.52274	-10.6503	3.30904e-18	2.92221e-16	30.9353
HMGCLL1	-2.42154	6.93676	-10.6196	3.86483e-18	3.32942e-16	30.7825
CLIC1	2.08567	11.0286	10.6125	4.00744e-18	3.42717e-16	30.7468
RTN4RL2	-3.40891	5.76366	-10.606	4.14111e-18	3.50326e-16	30.7145
CCDC80	2.13587	8.43651	10.5872	4.55362e-18	3.79759e-16	30.6211
SLC7A14	-2.37811	8.08133	-10.5864	4.57413e-18	3.80122e-16	30.6166
AKAP5	-2.65687	6.33566	-10.5697	4.97722e-18	4.07855e-16	30.5335
WWTR1	2.18068	10.1423	10.539	5.81418e-18	4.56939e-16	30.3805
DLGAP2	-2.73936	7.57484	-10.5359	5.90414e-18	4.61308e-16	30.3654
RAPGEFL1	-3.4957	7.07058	-10.5245	6.25621e-18	4.82405e-16	30.3084
MUM1L1	-2.92821	7.61141	-10.4971	7.18787e-18	5.45304e-16	30.1717
CD44	2.49966	10.117	10.4881	7.52247e-18	5.65219e-16	30.127
CKS2	2.3643	9.73178	10.4695	8.26533e-18	6.13199e-16	30.0343
CNTN4	-2.67489	7.00352	-10.4665	8.39085e-18	6.18608e-16	30.0194
TMEM191A	-2.76679	5.48755	-10.4646	8.47362e-18	6.22758e-16	30.0098
MIR7-3HG	-2.4183	6.60086	-10.4631	8.53833e-18	6.25559e-16	30.0023
HLA-J	2.18503	10.8957	10.4369	9.74907e-18	6.9902e-16	29.8717
CENPK	3.12168	7.99144	10.4347	9.85791e-18	7.00082e-16	29.8608
CA11	-2.90383	10.4262	-10.401	1.16986e-17	8.02124e-16	29.6923
SERPINA3	3.21405	12.6862	10.3989	1.18228e-17	8.0828e-16	29.6819
CPEB3	-2.17577	7.92959	-10.3952	1.20466e-17	8.18823e-16	29.6634
EPCAM	-2.03636	6.61712	-10.3926	1.22057e-17	8.27241e-16	29.6505
C1orf115	-3.03311	8.76049	-10.3919	1.2249e-17	8.27792e-16	29.647
ARHGDIG	-2.63693	8.64492	-10.3808	1.2954e-17	8.65487e-16	29.592
PRKCB	-2.93523	9.34927	-10.3766	1.32377e-17	8.81938e-16	29.5706
SLC6A17	-2.28053	8.18587	-10.3704	1.366e-17	9.075e-16	29.5397
ASPM	2.58488	7.46703	10.3477	1.53237e-17	9.9553e-16	29.4266
LINC00086 /// LINC00087	-2.82145	10.2522	-10.3282	1.69178e-17	1.08708e-15	29.3292
LOC285147	-2.42849	8.40241	-10.3258	1.71273e-17	1.09754e-15	29.3171
MAGEE1	-2.732	9.18559	-10.2983	1.96799e-17	1.22802e-15	29.1803
WNT10B	-3.1347	7.23112	-10.2964	1.98724e-17	1.2364e-15	29.1707
GOT1	-2.11509	10.0875	-10.2941	2.01111e-17	1.24795e-15	29.159
DLGAP5	2.86765	7.49075	10.2744	2.22242e-17	1.36112e-15	29.0606
KIF14	2.54354	7.69408	10.2651	2.3292e-17	1.40859e-15	29.0145
KIAA1644	-2.92101	7.9432	-10.2635	2.3487e-17	1.41633e-15	29.0063
DLG2	-2.98492	8.3196	-10.2565	2.4338e-17	1.45634e-15	28.9712
CSRP2	2.36338	11.2845	10.256	2.43982e-17	1.45634e-15	28.9688
RIMBP2	-2.27572	7.8996	-10.2478	2.54353e-17	1.50298e-15	28.9278
KCNJ3	-2.67704	7.96768	-10.2466	2.55899e-17	1.50833e-15	28.9218
44996	-3.04044	6.03086	-10.2334	2.73612e-17	1.6007e-15	28.856
MICU3	-2.0407	10.0454	-10.2287	2.80129e-17	1.63476e-15	28.8328
ANK3	-2.33729	9.2998	-10.2235	2.87615e-17	1.67016e-15	28.8068
SV2B	-3.52356	8.69768	-10.2199	2.92949e-17	1.69277e-15	28.7888
TTK	2.54399	7.56158	10.2026	3.1982e-17	1.82561e-15	28.7024
SYN2	-3.14476	9.13171	-10.1974	3.28278e-17	1.86484e-15	28.6767
GRM1	-2.08941	7.03791	-10.1936	3.34744e-17	1.89699e-15	28.6575
GALNTL5	-3.06328	5.16845	-10.1785	3.61373e-17	2.02352e-15	28.5821
CLEC2L	-2.27423	7.88315	-10.1719	3.73656e-17	2.08238e-15	28.5492
RAB40B	-2.37967	9.25611	-10.1679	3.81418e-17	2.10211e-15	28.529
NUAK1	-2.1115	10.7859	-10.1646	3.87764e-17	2.13071e-15	28.5128
FN1	2.38781	11.8719	10.1378	4.44328e-17	2.40223e-15	28.3787
CLEC5A	2.90205	7.33413	10.1215	4.82494e-17	2.59202e-15	28.2976
S100A6	2.02736	11.5524	10.1129	5.04018e-17	2.68787e-15	28.2547
VIP	-3.20135	6.39627	-10.1108	5.09483e-17	2.70475e-15	28.244
GRM2	-2.22007	6.70007	-10.1079	5.17072e-17	2.72783e-15	28.2295
RP11-215H22.1	-2.43161	7.63369	-10.1047	5.2559e-17	2.75911e-15	28.2134
ATP6V1G2	-2.66565	10.4303	-10.1016	5.33811e-17	2.7916e-15	28.1981
HPCAL4	-3.17446	8.77882	-10.0903	5.65348e-17	2.93507e-15	28.1416
PITPNM3	-2.44689	8.20231	-10.0749	6.11401e-17	3.14637e-15	28.0645
SDR16C5	-2.32867	6.39993	-10.0712	6.22979e-17	3.19199e-15	28.0461
RUNDC3B	-2.06848	8.96208	-10.069	6.29726e-17	3.21954e-15	28.0355
HIST1H4J	2.99453	7.2179	10.0618	6.53123e-17	3.32118e-15	27.9996
STXBP6	-2.77881	7.92329	-10.0581	6.65601e-17	3.36714e-15	27.9809
SYT13	-2.6242	9.35268	-10.0517	6.87568e-17	3.4259e-15	27.949
NAV3	-2.29903	8.35902	-10.05	6.93452e-17	3.44791e-15	27.9406
CAMK2B	-2.39964	9.52355	-10.0306	7.65384e-17	3.75006e-15	27.8435
ST8SIA3	-2.49894	8.08061	-10.0272	7.78457e-17	3.78259e-15	27.8268
NELL1	-2.84863	6.69641	-10.0228	7.96067e-17	3.85224e-15	27.8048
YBX3	2.04448	10.0842	10.0146	8.30174e-17	4.00082e-15	27.7635
MCHR2	-2.27534	4.99316	-10.0009	8.89674e-17	4.20993e-15	27.6953
SMPX	-3.05702	4.8443	-9.98715	9.5408e-17	4.49439e-15	27.6265
SCN2B	-2.51787	7.97778	-9.98324	9.73194e-17	4.55928e-15	27.607
LOC284578	-2.71747	5.91316	-9.98067	9.85997e-17	4.60093e-15	27.5942
ZIC1	2.69314	9.82617	9.97493	1.01512e-16	4.69953e-15	27.5655
DDN	-4.83213	7.13415	-9.97411	1.01936e-16	4.7099e-15	27.5614
AK5	-3.9706	9.69633	-9.97035	1.03899e-16	4.78177e-15	27.5426
REPS2	-2.80314	8.33529	-9.96527	1.06615e-16	4.89719e-15	27.5172
ZNF365	-2.53374	9.27845	-9.95483	1.12411e-16	5.14335e-15	27.4651
SAMD12	-2.61614	8.1635	-9.94995	1.15232e-16	5.22163e-15	27.4407
KIAA1107	-2.98673	8.90577	-9.94101	1.20583e-16	5.39656e-15	27.3961
NAPB	-2.61464	10.2265	-9.93329	1.254e-16	5.52277e-15	27.3575
LOC101930324 /// NSF	-2.1272	11.7284	-9.91735	1.35964e-16	5.94349e-15	27.2779
SNCA	-2.85349	9.74346	-9.909	1.41846e-16	6.17765e-15	27.2362
IPCEF1	-2.53948	8.96509	-9.90519	1.4462e-16	6.28681e-15	27.2172
CDCA7L	2.53791	9.64175	9.89504	1.52261e-16	6.55836e-15	27.1665
GRM3	-3.71256	8.85966	-9.89325	1.53651e-16	6.60242e-15	27.1575
CELF5	-2.7736	8.60827	-9.89122	1.55244e-16	6.63913e-15	27.1474
TAGLN3	-2.69457	11.121	-9.88997	1.5623e-16	6.66826e-15	27.1412
GRM5	-2.64694	7.63592	-9.87962	1.64656e-16	6.98987e-15	27.0894
COL4A1	3.38685	10.9008	9.87484	1.68699e-16	7.10832e-15	27.0656
RTN4R	-2.01596	8.35837	-9.87453	1.68964e-16	7.10832e-15	27.064
TMEM155	-3.12956	8.07835	-9.8668	1.75719e-16	7.35332e-15	27.0254
IL1RAPL1	-2.24258	7.97876	-9.86591	1.76517e-16	7.36775e-15	27.021
CEP55	3.65963	6.78623	9.86572	1.76691e-16	7.36775e-15	27.02
GNG3	-2.97962	10.1077	-9.85363	1.87869e-16	7.7514e-15	26.9596
NECAB2	-3.70966	7.33641	-9.84143	1.99863e-16	8.19228e-15	26.8987
HPCA	-3.06717	8.68069	-9.84135	1.99948e-16	8.19228e-15	26.8983
PPM1H	-2.13393	8.54528	-9.84077	2.00542e-16	8.20233e-15	26.8954
HS6ST3	-2.14114	7.05544	-9.82071	2.22028e-16	9.00284e-15	26.7952
PPP2R2C	-3.19694	8.15209	-9.81998	2.22848e-16	9.02054e-15	26.7916
ANXA1	2.87153	10.6966	9.81951	2.23387e-16	9.02685e-15	26.7892
ITPKA	-3.38259	6.59874	-9.81072	2.33576e-16	9.39014e-15	26.7453
ATP8A2	-3.10942	7.84873	-9.80628	2.3889e-16	9.55479e-15	26.7232
KCNA4	-2.07105	5.61504	-9.80361	2.42151e-16	9.66877e-15	26.7098
SLC8A2	-3.89818	7.09667	-9.79901	2.47877e-16	9.86392e-15	26.6868
COL4A2	2.89691	10.6706	9.79795	2.49209e-16	9.90015e-15	26.6816
ANXA2	2.47397	11.3412	9.79272	2.55914e-16	1.01068e-14	26.6554
MAK	2.40249	5.48613	9.77997	2.73018e-16	1.07014e-14	26.5918
SLC35F3	-2.35025	6.38009	-9.77513	2.79801e-16	1.09308e-14	26.5676
CDH9	-2.37368	6.92631	-9.77234	2.83797e-16	1.10493e-14	26.5536
CYP4X1	-3.06076	7.31209	-9.76559	2.93683e-16	1.13786e-14	26.5199
VSIG4	2.13664	10.4927	9.7601	3.01985e-16	1.15858e-14	26.4925
FAM19A1	-4.15876	7.94446	-9.75344	3.1237e-16	1.19065e-14	26.4592
RBP4	-3.5595	6.58318	-9.75062	3.16872e-16	1.20586e-14	26.4452
LMNB1	2.51309	8.86231	9.75016	3.17614e-16	1.20673e-14	26.4429
CTC-471C19.1	-2.50069	4.88959	-9.72692	3.57361e-16	1.34042e-14	26.3268
E2F8	2.77171	6.47969	9.72411	3.62491e-16	1.3575e-14	26.3128
TNC	2.59984	10.2754	9.72332	3.63951e-16	1.3608e-14	26.3088
LIPA /// LOC101926887	-2.75854	4.49325	-9.71462	3.80366e-16	1.41766e-14	26.2654
SGIP1	-2.08771	8.59293	-9.70703	3.95309e-16	1.45948e-14	26.2275
TESPA1	-2.48363	7.25514	-9.68523	4.41545e-16	1.61497e-14	26.1186
PCP4L1	-2.10505	7.72309	-9.65669	5.10355e-16	1.84619e-14	25.9761
THEMIS	-2.55568	6.23741	-9.65508	5.14531e-16	1.8531e-14	25.9681
CKMT1A /// CKMT1B	-2.98174	8.79046	-9.65372	5.18091e-16	1.86307e-14	25.9613
GLT1D1	-3.74234	6.85321	-9.64633	5.37882e-16	1.92834e-14	25.9244
KIF18A	2.88566	6.56252	9.64065	5.53613e-16	1.97871e-14	25.896
FOXM1	3.69994	7.06189	9.63544	5.68431e-16	2.02551e-14	25.87
HS3ST2	-2.01945	8.94206	-9.63487	5.70101e-16	2.02737e-14	25.8671
FKBP10	3.37228	8.13665	9.62717	5.92795e-16	2.0808e-14	25.8287
RAB3A	-3.00557	8.9853	-9.6252	5.98754e-16	2.09546e-14	25.8189
KIF4A	3.24739	7.65466	9.61803	6.20944e-16	2.16667e-14	25.7831
NID1	2.04224	8.99521	9.61271	6.37927e-16	2.21934e-14	25.7565
SYNPR	-3.94459	9.55804	-9.60609	6.59712e-16	2.27161e-14	25.7235
SYP	-2.51154	8.61023	-9.6038	6.67433e-16	2.29484e-14	25.712
ARPP21	-2.43139	7.85035	-9.6015	6.75266e-16	2.31405e-14	25.7005
KIAA0319	-2.71076	7.6509	-9.601	6.76956e-16	2.31405e-14	25.6981
HOOK1	-2.52574	7.08786	-9.59841	6.85913e-16	2.33787e-14	25.6851
COL26A1	-2.02827	5.63638	-9.59179	7.09354e-16	2.40507e-14	25.6521
SERPINH1	4.45284	8.16955	9.59169	7.0972e-16	2.40507e-14	25.6516
GBP1	2.60144	9.59977	9.59057	7.13759e-16	2.41181e-14	25.646
SYN1	-2.87277	9.83957	-9.58924	7.18592e-16	2.42465e-14	25.6393
SERPINI1	-3.4747	10.7845	-9.58109	7.48921e-16	2.50233e-14	25.5987
CHD5	-2.78345	7.75231	-9.57306	7.80056e-16	2.5875e-14	25.5586
STXBP1	-2.42971	12.0915	-9.57022	7.91382e-16	2.61768e-14	25.5444
CYFIP2	-2.0708	10.3608	-9.56194	8.25318e-16	2.7261e-14	25.5031
C1orf95	-2.41698	8.91196	-9.55789	8.42438e-16	2.77485e-14	25.4829
RP1-212P9.2	-2.62802	5.69618	-9.55448	8.57121e-16	2.81533e-14	25.4659
TGFB1I1	2.07374	9.51852	9.55283	8.6435e-16	2.83172e-14	25.4576
HJURP	3.18499	7.33029	9.55279	8.6452e-16	2.83172e-14	25.4574
ASIC2	-3.1244	7.27681	-9.54864	8.82898e-16	2.8879e-14	25.4367
SLC32A1	-2.58332	7.56977	-9.54579	8.95788e-16	2.90983e-14	25.4224
SHANK2	-2.38055	7.97314	-9.52108	1.01535e-15	3.23564e-14	25.2992
FAM153A /// FAM153B /// FAM153C /// LOC100507387 /// LOC101928349 /// LOC101930363	-3.42607	8.38629	-9.51	1.07406e-15	3.39971e-14	25.2438
TPX2	2.64256	9.04452	9.50809	1.08453e-15	3.42205e-14	25.2343
CDK1	2.42025	8.16445	9.50791	1.08549e-15	3.42205e-14	25.2334
FOXD1	2.73747	8.5935	9.47725	1.26811e-15	3.94365e-14	25.0804
PLP2	2.77313	9.60431	9.46708	1.33521e-15	4.13722e-14	25.0297
SLC17A7	-3.80154	10.1735	-9.46091	1.37764e-15	4.25748e-14	24.9989
RYR2	-3.63874	7.23675	-9.46041	1.38113e-15	4.26267e-14	24.9964
KCTD16	-2.77085	7.79373	-9.45115	1.44754e-15	4.42694e-14	24.9502
GBP2	2.32916	9.38211	9.44926	1.46148e-15	4.46378e-14	24.9408
CRYM	-3.24959	9.81636	-9.42647	1.64054e-15	4.94644e-14	24.827
SEC14L5	-2.26104	9.33586	-9.42617	1.64303e-15	4.94759e-14	24.8255
NWD2	-3.04501	7.1183	-9.42499	1.65286e-15	4.96687e-14	24.8197
RAP1GAP2	-2.7256	9.10199	-9.4249	1.65365e-15	4.96687e-14	24.8192
TAGLN2	2.21686	10.8203	9.42456	1.65649e-15	4.96905e-14	24.8175
DYNC1I1	-2.29066	9.15961	-9.41542	1.73501e-15	5.16507e-14	24.7719
TLR2	2.01072	8.73216	9.41373	1.74994e-15	5.20292e-14	24.7635
ANO3	-3.72717	7.52604	-9.41017	1.78187e-15	5.28448e-14	24.7457
NCDN	-2.09274	9.13677	-9.40335	1.84454e-15	5.4429e-14	24.7117
CCDC85A	-2.41006	7.4845	-9.37645	2.11399e-15	6.17618e-14	24.5775
CRHBP	-3.02947	6.90873	-9.37644	2.11405e-15	6.17618e-14	24.5775
ICAM5	-3.31641	7.30169	-9.37467	2.13317e-15	6.2237e-14	24.5687
CLEC4G	-2.5089	4.92374	-9.36675	2.22052e-15	6.44719e-14	24.5292
SCN3B	-3.59519	9.39935	-9.35989	2.29905e-15	6.65874e-14	24.495
CD163	3.1812	9.54645	9.34796	2.44233e-15	7.02185e-14	24.4355
PTPN5	-3.06546	7.30502	-9.34099	2.53019e-15	7.23025e-14	24.4007
RBM11	-2.10707	6.88252	-9.31996	2.81461e-15	7.93693e-14	24.2959
TBR1	-2.45958	8.02558	-9.31675	2.86077e-15	8.03818e-14	24.2799
C1QA	2.00649	10.7885	9.30503	3.03589e-15	8.46952e-14	24.2214
LGI3	-4.55865	7.33146	-9.29789	3.14764e-15	8.7398e-14	24.1859
DNAJC6	-2.4466	10.5034	-9.29465	3.19971e-15	8.86346e-14	24.1697
CAMKV	-2.15003	9.46126	-9.29416	3.20773e-15	8.87523e-14	24.1673
RFPL1S	-3.76213	8.17956	-9.28847	3.30148e-15	9.10248e-14	24.1389
PDE2A	-2.61795	9.9574	-9.28642	3.33597e-15	9.1868e-14	24.1287
HCN1	-2.44008	7.195	-9.28259	3.40135e-15	9.33406e-14	24.1096
LOC100506563	-2.00886	7.18113	-9.27539	3.52764e-15	9.62448e-14	24.0737
HAS2	2.04354	8.30494	9.27468	3.54051e-15	9.64014e-14	24.0701
TUBB4A	-2.82514	10.515	-9.27462	3.54158e-15	9.64014e-14	24.0698
RAPGEF4	-2.67963	10.3559	-9.27437	3.546e-15	9.64103e-14	24.0686
ELN	2.20544	8.38846	9.2722	3.58514e-15	9.72699e-14	24.0578
UNC5D	-2.38651	8.03993	-9.26556	3.70786e-15	1.00232e-13	24.0247
CAP2	-2.02806	10.4598	-9.26141	3.78655e-15	1.0189e-13	24.004
CACNA1E	-2.14498	7.12967	-9.2547	3.91741e-15	1.04931e-13	23.9706
TP53	2.02662	8.9966	9.24881	4.0362e-15	1.07501e-13	23.9412
PAK3	-2.86302	9.3714	-9.24366	4.14286e-15	1.09844e-13	23.9156
MAL2	-4.29401	7.75475	-9.23644	4.297e-15	1.1342e-13	23.8796
KIF17	-2.51412	6.20016	-9.23177	4.3999e-15	1.15616e-13	23.8563
FAM46A	2.42224	8.57955	9.22595	4.53139e-15	1.18674e-13	23.8274
RTN4RL1	-2.14141	7.4431	-9.22498	4.55375e-15	1.19127e-13	23.8225
PROS1	2.19871	9.96355	9.22088	4.64931e-15	1.21222e-13	23.8021
PDPN	3.09758	9.04102	9.21036	4.90366e-15	1.27009e-13	23.7497
RAB11FIP4	-2.59103	8.36811	-9.20782	4.96719e-15	1.28418e-13	23.737
SLITRK4	-3.6636	6.5642	-9.20775	4.96898e-15	1.28418e-13	23.7367
ATP2B3	-2.93599	7.18242	-9.20115	5.13777e-15	1.32489e-13	23.7038
RBFOX1	-3.08068	9.33115	-9.18828	5.48383e-15	1.40183e-13	23.6397
ANKRD34A	-3.26361	7.33601	-9.17365	5.90533e-15	1.50142e-13	23.5668
FRMPD4	-2.50639	7.50645	-9.16724	6.09991e-15	1.54588e-13	23.5349
IQGAP2	2.10325	7.72386	9.16605	6.13692e-15	1.55025e-13	23.529
NEGR1	-2.83118	8.16386	-9.16482	6.17537e-15	1.55829e-13	23.5228
DCTN1-AS1	-2.07159	6.19688	-9.16104	6.29444e-15	1.58324e-13	23.5041
CELF4	-2.60836	7.67213	-9.15792	6.39468e-15	1.60171e-13	23.4885
LOC100129973	-2.08625	3.583	-9.1481	6.72053e-15	1.66899e-13	23.4396
SRCIN1	-2.48733	8.32926	-9.144	6.86162e-15	1.69865e-13	23.4192
SYT16	-2.53516	8.4741	-9.14324	6.8878e-15	1.70196e-13	23.4154
PNMA6A	-2.11417	9.26619	-9.1432	6.88949e-15	1.70196e-13	23.4152
GLS2	-2.64514	5.71643	-9.14133	6.95497e-15	1.7153e-13	23.4059
RUNDC3A	-2.70211	9.80598	-9.13592	7.14771e-15	1.75406e-13	23.379
SHISA7	-2.79996	7.52563	-9.13579	7.1526e-15	1.75406e-13	23.3783
DMTN	-2.46003	9.61174	-9.11587	7.9111e-15	1.92602e-13	23.2792
KCNJ9	-2.6356	7.74375	-9.09611	8.74272e-15	2.09594e-13	23.1808
CACNA1B	-2.8694	7.24089	-9.08718	9.14712e-15	2.18027e-13	23.1364
CELF3	-2.22082	7.49729	-9.08258	9.36233e-15	2.22632e-13	23.1135
FAM64A	2.22733	8.62078	9.07117	9.91827e-15	2.34902e-13	23.0567
CAMK2A	-3.13545	8.07124	-9.06788	1.00851e-14	2.38373e-13	23.0403
IQSEC3	-2.09652	6.18755	-9.0663	1.0166e-14	2.39802e-13	23.0325
HLA-DRA	2.00751	11.8136	9.06129	1.04267e-14	2.45461e-13	23.0076
SULT4A1	-3.54415	9.28302	-9.03717	1.17794e-14	2.72397e-13	22.8876
GPX8	2.5107	7.59029	9.03656	1.18156e-14	2.72966e-13	22.8846
KLHDC8A	2.57145	10.1325	9.01802	1.29769e-14	2.96878e-13	22.7924
KCNJ4	-3.48989	7.9447	-9.01514	1.31672e-14	3.00939e-13	22.778
44989	-2.84312	6.82237	-9.00647	1.37568e-14	3.12291e-13	22.7349
CKAP2L	2.66246	7.38763	8.99305	1.47227e-14	3.31656e-13	22.6682
KCNH3	-2.48694	8.16793	-8.99102	1.48744e-14	3.34113e-13	22.6581
FBXL15	-2.02973	8.02912	-8.98853	1.50624e-14	3.37692e-13	22.6458
DLGAP3	-3.21904	6.29784	-8.9824	1.55368e-14	3.46675e-13	22.6153
PPP4C	2.08163	9.53652	8.97949	1.57672e-14	3.51148e-13	22.6008
DOK6	-3.24666	7.31802	-8.96577	1.6899e-14	3.73876e-13	22.5326
CHN1	-2.3104	12.4719	-8.9655	1.69215e-14	3.74022e-13	22.5313
LY6H	-2.67725	9.1642	-8.96111	1.73018e-14	3.81352e-13	22.5094
NRSN1	-2.57775	9.14682	-8.95881	1.75034e-14	3.85436e-13	22.498
DACH2	-3.07665	7.30357	-8.95014	1.8287e-14	4.01562e-13	22.455
CRISPLD1	2.18666	10.4481	8.93612	1.96292e-14	4.27839e-13	22.3853
FKBP5	2.03103	10.4759	8.93507	1.97336e-14	4.2932e-13	22.3801
RIMS2	-2.34319	8.41828	-8.93325	1.99161e-14	4.32389e-13	22.371
KCNAB2	-2.51658	8.51765	-8.93311	1.99298e-14	4.32389e-13	22.3704
RIMS1	-2.36184	7.51842	-8.93165	2.00772e-14	4.35184e-13	22.3631
FBXO5	2.04038	8.07225	8.92847	2.0403e-14	4.41839e-13	22.3473
C1QTNF4	-3.81863	7.61367	-8.92095	2.11923e-14	4.56754e-13	22.3099
EMP3	2.68269	10.5235	8.91997	2.12974e-14	4.58064e-13	22.3051
GABRG1	-2.63575	7.61622	-8.89784	2.38158e-14	5.05961e-13	22.1952
MS4A4A	2.11998	8.08038	8.89133	2.46115e-14	5.20516e-13	22.1628
S100A10	2.22902	10.9706	8.8877	2.50668e-14	5.28245e-13	22.1448
RELN	-2.16472	8.82336	-8.88499	2.54116e-14	5.33122e-13	22.1314
CDKN2C	2.02463	10.1984	8.86655	2.78917e-14	5.78955e-13	22.0398
UNC5A	-2.41563	8.30982	-8.86111	2.86674e-14	5.94532e-13	22.0128
MCM5	2.20307	8.29881	8.85628	2.93756e-14	6.06546e-13	21.9888
CDH18	-3.0549	7.99191	-8.85137	3.01123e-14	6.1904e-13	21.9645
NUF2	2.76268	7.53222	8.84114	3.17078e-14	6.48437e-13	21.9137
SLC26A4-AS1	-2.81499	7.04089	-8.83941	3.19855e-14	6.53548e-13	21.9051
B3GALT2	-3.01226	7.52506	-8.83299	3.30383e-14	6.72724e-13	21.8733
SOWAHA	-3.27413	8.77082	-8.8324	3.31376e-14	6.7416e-13	21.8703
GAS2L3	2.26711	8.0425	8.8299	3.35579e-14	6.81533e-13	21.8579
GABRA2	-2.84965	8.1136	-8.82565	3.42847e-14	6.94495e-13	21.8368
DTL	2.18232	8.2483	8.81888	3.54764e-14	7.1494e-13	21.8032
ELOVL4	-2.30893	8.31242	-8.81823	3.55934e-14	7.1607e-13	21.8
ANXA2P2	2.26932	10.4548	8.8128	3.65817e-14	7.33442e-13	21.7731
RAD51AP1	2.08809	7.99031	8.81134	3.68522e-14	7.38236e-13	21.7658
PPFIA2	-2.32254	8.57501	-8.80784	3.75082e-14	7.49464e-13	21.7485
RBFOX3	-3.45048	8.48642	-8.80201	3.86277e-14	7.67269e-13	21.7195
OLFM3	-4.23518	6.56338	-8.80068	3.88865e-14	7.69809e-13	21.713
C21orf62	2.37813	8.21624	8.79564	3.9888e-14	7.87646e-13	21.688
CHRM1	-3.93745	7.26053	-8.79116	4.08e-14	8.02285e-13	21.6657
PACSIN1	-3.92101	8.00713	-8.78622	4.18278e-14	8.20438e-13	21.6413
LDB3	-2.01794	7.05503	-8.77593	4.40569e-14	8.58434e-13	21.5902
RP3-406A7.7	-2.25102	8.38563	-8.77521	4.42164e-14	8.60681e-13	21.5867
GRIN1	-2.35422	7.07367	-8.77505	4.42529e-14	8.60681e-13	21.5859
CPVL	2.06568	9.28964	8.77311	4.46861e-14	8.65169e-13	21.5763
SLC12A5	-3.5127	9.70002	-8.76871	4.56883e-14	8.83632e-13	21.5545
HSPG2	3.10292	7.45028	8.76785	4.58889e-14	8.86784e-13	21.5502
LOC401220	-2.4839	6.32415	-8.76072	4.75672e-14	9.15454e-13	21.5148
ANGPT2	2.22644	8.26409	8.74387	5.17832e-14	9.82919e-13	21.4313
EPB41L3	-2.24453	10.187	-8.73909	5.30473e-14	1.00287e-12	21.4076
KCNJ6	-2.39246	8.07431	-8.73777	5.34006e-14	1.00712e-12	21.4011
CALY	-3.62717	8.06234	-8.73372	5.45006e-14	1.02376e-12	21.381
TMEM151A	-3.54825	6.78236	-8.72917	5.57643e-14	1.0425e-12	21.3585
CDK5R1	-2.12596	9.62867	-8.72181	5.78708e-14	1.07845e-12	21.322
PRR18	-2.4755	9.64624	-8.7205	5.82541e-14	1.08474e-12	21.3156
PCDH7	-2.12789	8.61163	-8.71952	5.85432e-14	1.08926e-12	21.3107
CALN1	-2.00237	8.16891	-8.7175	5.91427e-14	1.09867e-12	21.3007
CNTN3	-3.47012	8.26361	-8.71687	5.93296e-14	1.10127e-12	21.2976
ELFN2	-2.09601	8.70396	-8.71144	6.09756e-14	1.12649e-12	21.2707
TSPYL5	-2.00071	9.56369	-8.706	6.26709e-14	1.15238e-12	21.2437
KIRREL3	-3.23104	6.68452	-8.7002	6.45283e-14	1.18191e-12	21.215
BRINP1	-2.03917	8.75074	-8.70002	6.45878e-14	1.18208e-12	21.2141
BSN	-2.9574	8.62745	-8.69266	6.70262e-14	1.22195e-12	21.1776
DRD1	-3.02164	5.51022	-8.6851	6.9625e-14	1.26346e-12	21.1402
RAPGEF5	-2.03827	9.20993	-8.67911	7.17606e-14	1.29821e-12	21.1105
RGS4	-3.30133	9.63504	-8.6755	7.3076e-14	1.32098e-12	21.0927
CREG2	-3.98462	8.23739	-8.67356	7.37915e-14	1.33085e-12	21.0831
LPL	2.39815	10.4424	8.66649	7.64667e-14	1.3686e-12	21.0481
NMB	2.27277	10.842	8.66242	7.80495e-14	1.39481e-12	21.0279
CDH12	-2.72414	6.90455	-8.65864	7.95477e-14	1.41728e-12	21.0092
NKAIN2	-2.81667	7.83644	-8.64133	8.67903e-14	1.53009e-12	20.9236
KCNK1	-3.12577	8.25548	-8.63206	9.09334e-14	1.59476e-12	20.8777
NRGN	-3.63209	11.1136	-8.62954	9.20957e-14	1.61394e-12	20.8652
NTSR2	-4.52947	6.27433	-8.62622	9.36488e-14	1.63871e-12	20.8488
ANKS1B	-2.58312	9.15248	-8.62151	9.58954e-14	1.67429e-12	20.8255
JAKMIP1	-3.00403	7.80709	-8.61997	9.66384e-14	1.68431e-12	20.8179
CPXM1	3.496	7.89658	8.61935	9.69389e-14	1.6875e-12	20.8149
LFNG	3.1235	8.61225	8.59948	1.07133e-13	1.8499e-12	20.7165
LINC00507	-3.0753	5.82305	-8.59829	1.07773e-13	1.85686e-12	20.7107
VMP1	2.56352	9.07713	8.59733	1.08293e-13	1.86173e-12	20.706
GABRB2	-3.22774	9.00306	-8.58117	1.17462e-13	2.00035e-12	20.6261
BUB1B	2.01765	8.39591	8.58	1.18158e-13	2.01073e-12	20.6203
GABRB3	-2.60917	8.686	-8.57912	1.18682e-13	2.01674e-12	20.6159
CENPA /// SLC35F6	2.27211	7.63291	8.57854	1.19025e-13	2.0211e-12	20.6131
DNM1	-2.53145	11.4466	-8.57814	1.19266e-13	2.02374e-12	20.6111
GABRG2	-3.36942	8.81731	-8.57062	1.23864e-13	2.09571e-12	20.5739
DIRAS2	-2.68267	9.48596	-8.56673	1.2631e-13	2.13396e-12	20.5547
AMPH	-2.18268	9.94752	-8.56285	1.28794e-13	2.16976e-12	20.5355
ADCY1	-2.05679	8.51361	-8.55853	1.31621e-13	2.20789e-12	20.5142
DUSP2	-2.4517	6.08422	-8.55603	1.33289e-13	2.23109e-12	20.5018
ATP8A1	-2.30695	9.22486	-8.5444	1.41309e-13	2.35321e-12	20.4444
LOC440934	-2.11515	7.77742	-8.53792	1.45989e-13	2.42298e-12	20.4123
PAK7	-2.80332	7.4193	-8.53622	1.47243e-13	2.43521e-12	20.4039
RGS1	2.52203	9.63621	8.53135	1.50885e-13	2.49193e-12	20.3799
KIAA1244	-2.05287	9.10107	-8.52713	1.5412e-13	2.53822e-12	20.3591
UNC13C	-2.62648	7.11597	-8.52639	1.54698e-13	2.54382e-12	20.3554
GRIN2A	-2.68613	8.55223	-8.51982	1.59884e-13	2.62171e-12	20.323
SYT1	-3.68157	10.6695	-8.51944	1.60192e-13	2.62171e-12	20.3211
GNAL	-2.57327	7.73763	-8.51892	1.6061e-13	2.62307e-12	20.3185
VSTM2L	-3.27655	7.6909	-8.51805	1.61315e-13	2.62991e-12	20.3142
ACTL6B	-3.34544	6.37561	-8.50787	1.69781e-13	2.74427e-12	20.2639
PALM2	-2.30246	8.09137	-8.50078	1.75927e-13	2.82999e-12	20.229
CUX2	-2.41445	7.4517	-8.49382	1.82193e-13	2.91881e-12	20.1946
LRFN5	-2.81957	7.93368	-8.48398	1.91413e-13	3.0499e-12	20.1461
RIMS3	-2.55222	9.22878	-8.48227	1.93062e-13	3.07409e-12	20.1376
JPH3	-3.02627	7.63628	-8.47876	1.965e-13	3.1225e-12	20.1203
SYNGR3	-3.73258	9.45477	-8.47648	1.9876e-13	3.15056e-12	20.109
TACC3	3.22204	6.86365	8.47619	1.9905e-13	3.15237e-12	20.1076
RASGEF1A	-2.70932	8.36539	-8.47579	1.99452e-13	3.15661e-12	20.1056
TMEFF2	-2.20267	8.50351	-8.47452	2.0072e-13	3.1724e-12	20.0994
GABRD	-3.39957	6.61636	-8.47238	2.0289e-13	3.19639e-12	20.0888
STMN4	-2.4743	10.1542	-8.467	2.08441e-13	3.27025e-12	20.0623
MYT1L	-3.48736	7.80163	-8.46336	2.12288e-13	3.32175e-12	20.0443
SLC24A2	-2.53056	9.96341	-8.44163	2.36746e-13	3.67027e-12	19.9371
LHX6	-2.02117	7.37755	-8.43909	2.39783e-13	3.71001e-12	19.9246
TUNAR	-2.9162	5.76927	-8.43829	2.40747e-13	3.72248e-12	19.9207
HLF	-2.41104	9.12567	-8.43196	2.48514e-13	3.835e-12	19.8895
TPPP	-2.54883	9.44273	-8.42406	2.58553e-13	3.95875e-12	19.8505
VSNL1	-3.77337	10.7205	-8.4205	2.63208e-13	4.01534e-12	19.833
CFI	2.40459	9.03736	8.41415	2.71731e-13	4.12894e-12	19.8017
SCN2A	-2.83245	9.41464	-8.41077	2.76373e-13	4.18259e-12	19.785
STX1B	-3.06471	8.10688	-8.40943	2.78237e-13	4.20809e-12	19.7784
CNTNAP2	-2.05036	7.80958	-8.38556	3.13601e-13	4.68568e-12	19.6608
YPEL4	-2.11796	8.40349	-8.3833	3.17176e-13	4.73308e-12	19.6497
FXYD7	-2.71386	9.13397	-8.38242	3.18577e-13	4.74497e-12	19.6454
TIMP4	3.03639	9.30195	8.36323	3.50726e-13	5.18766e-12	19.5509
DOCK3	-3.00769	8.47006	-8.36096	3.54741e-13	5.23387e-12	19.5397
ATP2B2	-2.43942	8.54836	-8.351	3.72897e-13	5.49486e-12	19.4907
RCAN2	-2.4943	10.5287	-8.34687	3.80681e-13	5.59909e-12	19.4704
PDYN	-3.67339	6.01131	-8.34662	3.81164e-13	5.60263e-12	19.4691
CRY2	-2.25591	7.61518	-8.34119	3.91664e-13	5.74261e-12	19.4424
PCDHGA8	2.77017	7.89081	8.33818	3.97615e-13	5.81175e-12	19.4276
EGFR	2.9124	10.3894	8.33693	4.00103e-13	5.84448e-12	19.4215
PLEKHA4	3.4691	6.55049	8.33421	4.05593e-13	5.921e-12	19.4081
FAM129A	2.14575	9.41427	8.33349	4.07065e-13	5.93145e-12	19.4045
SLC17A6	-2.72021	7.80416	-8.33135	4.11439e-13	5.99146e-12	19.394
KRT222	-3.39038	6.57024	-8.33094	4.12291e-13	6.00016e-12	19.392
FAM19A2	-3.52702	7.46613	-8.31313	4.50739e-13	6.46765e-12	19.3044
NECAB1	-3.12861	7.52565	-8.31236	4.52478e-13	6.48469e-12	19.3006
VIPR1	-2.00982	8.11578	-8.31048	4.56744e-13	6.54184e-12	19.2914
GOLGA7B	-2.66253	6.73216	-8.31036	4.57035e-13	6.54202e-12	19.2907
HHIP	-2.26704	7.39974	-8.30782	4.62882e-13	6.60562e-12	19.2782
SYT4	-3.06931	9.78563	-8.29877	4.84313e-13	6.86149e-12	19.2338
C1QB	2.06397	10.5925	8.29247	4.99827e-13	7.07276e-12	19.2028
C1R	2.04354	10.4166	8.28662	5.14672e-13	7.24794e-12	19.174
CD151	2.1862	9.2603	8.28403	5.21386e-13	7.33371e-12	19.1613
SHOX2	2.56366	7.44298	8.27625	5.4208e-13	7.60659e-12	19.1231
SLC1A6	-2.32326	6.77888	-8.27214	5.53333e-13	7.74601e-12	19.1029
GPR22	-3.15385	6.09817	-8.27034	5.5834e-13	7.80217e-12	19.094
ZNF385B	-2.54921	6.76558	-8.26992	5.5951e-13	7.81386e-12	19.092
CNGA3	3.80288	6.63088	8.2611	5.84724e-13	8.137e-12	19.0487
TMEM56	-2.19564	7.748	-8.25524	6.02127e-13	8.33024e-12	19.0198
FSTL5	-4.04722	6.77764	-8.25523	6.02152e-13	8.33024e-12	19.0198
LOC285812	-2.03352	10.2313	-8.24607	6.30349e-13	8.69475e-12	18.9748
MSH5 /// MSH5-SAPCD1 /// SAPCD1	2.43354	7.1912	8.2363	6.61904e-13	9.09267e-12	18.9268
CAMSAP3	-2.0024	6.55541	-8.22955	6.846e-13	9.36615e-12	18.8937
MDK	2.80589	8.5094	8.21827	7.2431e-13	9.86353e-12	18.8383
FNDC9	-2.43548	7.80899	-8.18538	8.53569e-13	1.14841e-11	18.677
PEX5L	-3.20494	7.75683	-8.18196	8.68278e-13	1.16687e-11	18.6602
CENPF	2.03199	8.18183	8.17988	8.77338e-13	1.17837e-11	18.65
KCNQ5	-2.84562	7.74501	-8.17855	8.83194e-13	1.18556e-11	18.6435
HOTAIRM1	2.04785	7.78113	8.17605	8.94248e-13	1.19834e-11	18.6313
TAC1	-3.79459	7.99916	-8.1746	9.0075e-13	1.205e-11	18.6242
OLFM1	-2.43404	11.1671	-8.17239	9.10756e-13	1.21769e-11	18.6133
SOX4	2.05194	9.59781	8.16664	9.37262e-13	1.25029e-11	18.5851
C3orf80	-2.60371	6.95897	-8.16514	9.44295e-13	1.25895e-11	18.5778
SPOCK3	-3.15453	8.20054	-8.16409	9.49257e-13	1.26485e-11	18.5726
PHYHIP	-3.31804	9.56248	-8.16045	9.66639e-13	1.28583e-11	18.5548
S100A11	2.279	10.413	8.16006	9.68528e-13	1.28761e-11	18.5529
BEX5	-2.94971	10.1316	-8.15705	9.83198e-13	1.3049e-11	18.5381
GALNT14	-2.28995	6.73478	-8.15262	1.00519e-12	1.33184e-11	18.5164
FLJ22184	-3.18717	6.57501	-8.14824	1.02738e-12	1.35971e-11	18.4949
GPR83	-2.80174	6.8895	-8.1471	1.03325e-12	1.36593e-11	18.4893
TRHDE	-4.13033	6.46755	-8.13404	1.10278e-12	1.44809e-11	18.4254
EMX1	-2.32337	5.03039	-8.12961	1.12738e-12	1.47545e-11	18.4037
IRX3	2.6602	7.33806	8.12808	1.13604e-12	1.48595e-11	18.3962
C11orf87	-3.58849	6.80517	-8.12051	1.17973e-12	1.53881e-11	18.3591
LRTM2	-2.327	6.6839	-8.11301	1.22465e-12	1.59564e-11	18.3224
SRRM4	-2.50066	7.74009	-8.10919	1.24818e-12	1.62359e-11	18.3037
RGS7	-2.57472	9.00399	-8.10282	1.28842e-12	1.66948e-11	18.2726
PCSK2	-3.00893	8.26924	-8.09905	1.31286e-12	1.69647e-11	18.2541
CACNA2D3	-3.03752	7.52921	-8.09721	1.32496e-12	1.70908e-11	18.2451
COPG2IT1	-2.26261	10.6888	-8.09713	1.32552e-12	1.70908e-11	18.2447
NEFM	-3.68583	8.06663	-8.09298	1.35319e-12	1.73808e-11	18.2244
CPLX2	-2.90416	7.91079	-8.09003	1.37323e-12	1.75902e-11	18.2099
PLK2	-2.00364	10.1302	-8.08974	1.3752e-12	1.76059e-11	18.2085
IGF2BP3	2.51571	7.82243	8.08915	1.37926e-12	1.76386e-11	18.2056
MATK	-2.16936	7.08844	-8.08303	1.42193e-12	1.81154e-11	18.1757
LINC00889	-2.58449	6.67462	-8.08292	1.42272e-12	1.81156e-11	18.1752
MIR124-2HG	-2.2537	7.6592	-8.07671	1.46743e-12	1.86244e-11	18.1448
IGFBP3	2.80589	10.6813	8.07145	1.50634e-12	1.90668e-11	18.1191
P2RX5	-2.36379	7.37718	-8.06959	1.52035e-12	1.92234e-11	18.11
MAP7D2	-2.8811	7.95096	-8.0663	1.54547e-12	1.95096e-11	18.0939
PPP1R16B	-3.13118	8.50715	-8.0603	1.59234e-12	2.00582e-11	18.0646
YJEFN3	-2.25579	6.74935	-8.05438	1.63994e-12	2.06247e-11	18.0356
MAL	-3.1437	10.0066	-8.04983	1.67751e-12	2.10634e-11	18.0134
PLAU	2.35832	8.56031	8.04967	1.67883e-12	2.10688e-11	18.0126
NALCN	-2.00689	8.53106	-8.04856	1.68817e-12	2.11566e-11	18.0072
FRRS1L	-2.1946	9.30501	-8.0435	1.73123e-12	2.16109e-11	17.9824
PDZD4	-2.02829	9.50895	-8.03523	1.80388e-12	2.24344e-11	17.9421
SOSTDC1	-2.92039	6.20407	-8.03024	1.84925e-12	2.29623e-11	17.9177
AF070581	-2.0808	7.60272	-8.01999	1.94597e-12	2.40743e-11	17.8676
EPHB6	-2.17027	8.80151	-8.01903	1.9553e-12	2.41263e-11	17.8629
BEX2	-2.04758	11.4166	-8.00546	2.09179e-12	2.56356e-11	17.7966
EMILIN1	2.72963	7.01928	8.00198	2.12828e-12	2.59723e-11	17.7797
CABP1	-3.34219	7.44043	-7.99389	2.21561e-12	2.69285e-11	17.7402
DNM3	-2.12243	9.24728	-7.98318	2.3367e-12	2.82688e-11	17.6879
NPTX1	-3.21702	9.76715	-7.97502	2.43338e-12	2.93328e-11	17.6481
DOC2A	-2.57052	7.87695	-7.96588	2.54641e-12	3.06168e-11	17.6035
CACNA2D1	-2.15007	9.28625	-7.96374	2.57359e-12	3.09278e-11	17.5931
NPY1R	-3.28122	7.04212	-7.96195	2.59662e-12	3.11409e-11	17.5843
CHGB	-2.31424	9.64733	-7.95283	2.71682e-12	3.24831e-11	17.5399
RP4-593C16.3	-2.18311	6.39971	-7.94848	2.7762e-12	3.31089e-11	17.5187
CPLX1	-3.09349	9.2104	-7.93892	2.91114e-12	3.45953e-11	17.4721
TGFBI	2.94828	10.2487	7.92545	3.11225e-12	3.68363e-11	17.4065
GPR62	-2.57432	7.45517	-7.92268	3.15544e-12	3.72538e-11	17.393
SERPINE1	2.25502	9.15754	7.91984	3.20023e-12	3.77258e-11	17.3791
FBXL16	-2.61903	11.148	-7.91439	3.28789e-12	3.86813e-11	17.3526
JAKMIP3	-3.37195	6.66179	-7.9035	3.47022e-12	4.05832e-11	17.2996
GABRA1	-4.80641	7.65071	-7.90269	3.48433e-12	4.07279e-11	17.2956
HAR1A	-2.8617	5.70051	-7.88299	3.84176e-12	4.45701e-11	17.1998
CDK4	2.09737	11.4243	7.86687	4.16108e-12	4.77134e-11	17.1214
JAZF1-AS1	-2.74498	5.39258	-7.85969	4.31176e-12	4.92013e-11	17.0865
TNNT1	-2.21566	4.76839	-7.85942	4.31751e-12	4.92431e-11	17.0852
CBLN4	-2.81001	7.61526	-7.85393	4.43661e-12	5.04547e-11	17.0584
RP11-320H14.1	-3.95753	8.43572	-7.85039	4.51507e-12	5.12478e-11	17.0412
TNFRSF12A	2.32109	9.584	7.83391	4.89872e-12	5.51235e-11	16.9612
SNCB	-3.42393	8.57353	-7.8337	4.90378e-12	5.51541e-11	16.9602
45173	-2.08159	8.65628	-7.82467	5.12799e-12	5.74489e-11	16.9163
HAUS8	2.36012	5.85751	7.81451	5.39223e-12	6.02158e-11	16.867
CCK	-4.96856	8.62576	-7.81009	5.51139e-12	6.14298e-11	16.8455
SOX11	2.43559	9.85682	7.80148	5.7514e-12	6.35627e-11	16.8037
BDNF	-2.30673	6.64424	-7.8003	5.78483e-12	6.39022e-11	16.798
HSPB3	-2.35097	6.85489	-7.79966	5.80331e-12	6.40761e-11	16.7949
INA	-2.64855	9.84922	-7.79122	6.05059e-12	6.65565e-11	16.7539
PSD	-2.1915	7.32581	-7.78673	6.1863e-12	6.78323e-11	16.7321
ARHGAP11B /// LOC100288637	2.01308	6.2558	7.78452	6.25424e-12	6.84764e-11	16.7214
UBE2QL1	-3.16678	9.34011	-7.77665	6.50227e-12	7.09278e-11	16.6832
ATP1A3 /// LOC101927137	-2.93241	9.57619	-7.77311	6.6171e-12	7.19801e-11	16.6661
SLC4A2	2.24696	8.25906	7.76981	6.72574e-12	7.29258e-11	16.6501
ALDH16A1	2.28681	7.33238	7.76895	6.7545e-12	7.32038e-11	16.6459
AP1G2 /// JPH4	-2.58865	10.042	-7.76339	6.94244e-12	7.50678e-11	16.619
MAST1	-3.16228	6.0375	-7.75952	7.07645e-12	7.64114e-11	16.6002
CECR6	-2.36071	7.16506	-7.75936	7.08196e-12	7.64358e-11	16.5994
BC040734	-2.61535	5.68919	-7.75431	7.26086e-12	7.82231e-11	16.5749
NAP1L2	-2.73997	10.1291	-7.75376	7.28079e-12	7.84019e-11	16.5723
FGF13	-3.01683	9.57598	-7.74674	7.53755e-12	8.08705e-11	16.5382
FZD7	2.10428	9.38588	7.74612	7.56062e-12	8.1081e-11	16.5352
MAP7	-2.03583	8.95325	-7.73946	7.81315e-12	8.35606e-11	16.503
SLITRK1	-3.25875	7.6379	-7.73504	7.98559e-12	8.5211e-11	16.4816
TMEM235	-3.75117	7.68518	-7.73234	8.09281e-12	8.62378e-11	16.4685
TMEM200A	-2.13536	7.3214	-7.70763	9.14177e-12	9.62813e-11	16.3489
TIMP1	2.50135	12.1267	7.70511	9.25646e-12	9.74019e-11	16.3367
SNAP91	-3.91974	9.34819	-7.69706	9.63098e-12	1.00936e-10	16.2977
TMEM125	-2.09099	9.17064	-7.69456	9.75056e-12	1.02099e-10	16.2856
OGDHL	-3.61733	7.39783	-7.68985	9.97944e-12	1.04309e-10	16.2629
CHI3L1	3.13675	11.7274	7.66936	1.104e-11	1.14428e-10	16.1638
MRAP2	-2.01265	8.72736	-7.66624	1.12108e-11	1.15943e-10	16.1487
COL3A1	3.50648	9.74266	7.66296	1.1393e-11	1.17725e-10	16.1329
RGS7BP	-2.18962	6.64469	-7.64703	1.2323e-11	1.265e-10	16.0559
KIAA1598	-2.21274	11.1076	-7.63152	1.33004e-11	1.3541e-10	15.981
LOC389895	-2.76104	5.38453	-7.61231	1.46181e-11	1.47612e-10	15.8884
KCNK12	-2.90741	6.50707	-7.57981	1.71501e-11	1.70977e-10	15.7317
FAM155A	-2.13759	8.36518	-7.57883	1.72327e-11	1.71583e-10	15.7269
LOC157503 /// XKR4	-2.49207	7.3228	-7.57817	1.72886e-11	1.72066e-10	15.7238
NRG3	-2.6427	7.94258	-7.57751	1.73448e-11	1.72553e-10	15.7206
DPP10	-2.68183	8.48657	-7.56818	1.81579e-11	1.80413e-10	15.6756
DPP10-AS1	-2.02396	7.10077	-7.5652	1.8426e-11	1.82845e-10	15.6613
ADAMTS19	-2.05852	4.9998	-7.53408	2.14661e-11	2.09826e-10	15.5115
OPCML	-2.30757	9.62966	-7.5312	2.17715e-11	2.12457e-10	15.4976
CBLN2	-2.33705	8.35449	-7.52203	2.27724e-11	2.20759e-10	15.4536
HOXD10	2.31673	6.80656	7.49691	2.57563e-11	2.48049e-10	15.3328
BX538226 /// RP11-438B23.2	-2.03611	6.9772	-7.48877	2.68032e-11	2.57499e-10	15.2937
FA2H	-2.21468	8.8437	-7.45122	3.22102e-11	3.04959e-10	15.1135
APLP1	-2.33977	11.6689	-7.45058	3.23114e-11	3.05795e-10	15.1105
CARNS1	-3.00486	9.8474	-7.44522	3.31695e-11	3.13285e-10	15.0848
CDC20	2.42228	7.61874	7.43668	3.45839e-11	3.25208e-10	15.0438
L1CAM	-2.64899	8.43205	-7.42386	3.68209e-11	3.43496e-10	14.9824
HMP19	-3.49122	9.43486	-7.409	3.95927e-11	3.66735e-10	14.9112
SNAP25	-2.83012	11.2493	-7.4018	4.10106e-11	3.77934e-10	14.8767
STMN2	-4.16197	10.1346	-7.4	4.13709e-11	3.80956e-10	14.8681
TMEM130	-3.61377	8.26619	-7.38967	4.35108e-11	3.99254e-10	14.8187
AEBP1	2.30504	10.2548	7.38599	4.4301e-11	4.05555e-10	14.8011
NEFL	-3.93166	9.81935	-7.37903	4.58292e-11	4.1808e-10	14.7678
SKA1	2.0735	5.44257	7.37888	4.58645e-11	4.1824e-10	14.7671
NEFH	-2.65968	8.21553	-7.36231	4.97249e-11	4.49608e-10	14.6878
PRKCZ	-3.58737	9.41148	-7.36192	4.98194e-11	4.50289e-10	14.686
RNASE6	2.65453	8.07524	7.34827	5.32459e-11	4.79968e-10	14.6208
ERICH3	-2.27634	7.90499	-7.34732	5.34931e-11	4.81459e-10	14.6162
PLLP	-2.14366	10.6553	-7.33119	5.78662e-11	5.18239e-10	14.5392
RSPO2	-3.32857	5.99005	-7.31338	6.31059e-11	5.60894e-10	14.4543
VSTM2A	-3.04042	7.94699	-7.30358	6.61899e-11	5.85429e-10	14.4075
AF131215.4	2.11253	6.74414	7.29309	6.96558e-11	6.15158e-10	14.3575
NGEF	-2.27329	9.18531	-7.29092	7.03944e-11	6.20748e-10	14.3472
VEGFA	2.25717	11.2613	7.28069	7.39814e-11	6.50185e-10	14.2984
SH3GL2	-3.4069	9.91369	-7.2579	8.26444e-11	7.19863e-10	14.1899
ASPA	-2.43475	8.21396	-7.25745	8.28287e-11	7.20936e-10	14.1878
ELAVL2	-2.39039	9.08629	-7.25545	8.36346e-11	7.26337e-10	14.1783
CDCA8	2.40933	6.91972	7.24481	8.80685e-11	7.63074e-10	14.1277
CHGA	-3.6024	8.85921	-7.24001	9.01461e-11	7.7886e-10	14.1048
COL1A2	2.56658	10.1991	7.23315	9.31941e-11	8.03423e-10	14.0722
ZFR2	-2.0047	6.77307	-7.23172	9.38451e-11	8.08327e-10	14.0654
ENPP2	-2.64908	10.8453	-7.22022	9.9228e-11	8.48907e-10	14.0108
CCDC110	-2.25031	5.30877	-7.21329	1.02622e-10	8.75392e-10	13.9778
NCAPH	2.56967	6.46355	7.21067	1.03932e-10	8.85604e-10	13.9654
PTPN20B	-2.95136	5.24179	-7.20875	1.04901e-10	8.93538e-10	13.9563
RIPPLY2	-2.34148	6.17833	-7.20395	1.07374e-10	9.12955e-10	13.9335
PLEKHH1	-2.20883	10.4285	-7.19538	1.11925e-10	9.4856e-10	13.8928
CDK5R2	-2.59031	7.10567	-7.188	1.15997e-10	9.79894e-10	13.8578
XKR4	-2.18592	8.97395	-7.15652	1.35087e-10	1.12979e-09	13.7086
C8orf4	2.15313	8.58898	7.14934	1.39864e-10	1.16354e-09	13.6745
FCGR3A /// FCGR3B	2.03135	8.91637	7.12238	1.59331e-10	1.3097e-09	13.5469
EDIL3	-2.14106	10.3518	-7.11275	1.66913e-10	1.36824e-09	13.5013
RP4-621B10.8	-2.16489	5.38023	-7.11149	1.67931e-10	1.37514e-09	13.4954
PLCXD3	-2.38012	7.14383	-7.10596	1.72475e-10	1.40892e-09	13.4692
RTN1	-2.32083	12.2317	-7.10466	1.73561e-10	1.41681e-09	13.4631
EN1	2.02263	7.94682	7.10029	1.77256e-10	1.44446e-09	13.4425
S1PR5	-2.51446	5.91865	-7.09707	1.80038e-10	1.46409e-09	13.4272
ERMN	-3.39822	10.1897	-7.09035	1.85963e-10	1.50758e-09	13.3955
METTL7B	2.09686	10.268	7.08784	1.88234e-10	1.52336e-09	13.3836
ZMAT4	-2.29666	6.61862	-7.06425	2.10906e-10	1.68825e-09	13.2723
CLCA4	-2.77165	6.52207	-7.06094	2.14292e-10	1.71128e-09	13.2567
GFRA2	-2.00845	6.35006	-7.04595	2.30333e-10	1.82328e-09	13.186
ETNPPL	-2.90449	9.92507	-7.04416	2.32333e-10	1.83636e-09	13.1775
GABRB1	-2.35374	9.82766	-7.03703	2.40439e-10	1.89689e-09	13.144
GREM1	-2.13682	7.80262	-7.01968	2.6137e-10	2.04965e-09	13.0622
GDF15	2.05384	6.43551	7.0021	2.84419e-10	2.21489e-09	12.9795
SPHKAP	-2.14449	8.58274	-7.00095	2.85999e-10	2.22572e-09	12.9741
MOBP	-2.99409	9.52804	-6.99569	2.93318e-10	2.27891e-09	12.9493
EN2	2.17677	6.96675	6.99338	2.96587e-10	2.30126e-09	12.9385
LOX	2.50775	7.85059	6.97565	3.22948e-10	2.48044e-09	12.8551
CTB-78F1.1	-2.13376	5.47238	-6.97377	3.25875e-10	2.50129e-09	12.8463
ABCC8	-2.42696	6.32212	-6.96957	3.32504e-10	2.54883e-09	12.8266
FREM3	-2.64562	5.86541	-6.96197	3.44862e-10	2.63634e-09	12.7909
LOC101928916 /// NNMT	2.88858	9.47291	6.95374	3.58734e-10	2.73033e-09	12.7523
RAB3GAP2	2.0537	5.25637	6.94988	3.6544e-10	2.77957e-09	12.7342
GJB6	-4.95708	7.08891	-6.94475	3.74536e-10	2.84048e-09	12.7101
LINC00320	-2.47449	7.41422	-6.94266	3.78306e-10	2.86538e-09	12.7003
FUT9	-2.38315	8.82375	-6.93868	3.85602e-10	2.91313e-09	12.6816
GABBR2	-2.35059	10.1938	-6.91175	4.38666e-10	3.28866e-09	12.5554
SLC5A11	-2.68872	6.05773	-6.89033	4.86e-10	3.61815e-09	12.4552
SLITRK5	-2.44393	7.68904	-6.88477	4.99088e-10	3.70504e-09	12.4292
FAM189A1	-2.07561	7.76651	-6.87962	5.11512e-10	3.79368e-09	12.4051
C1S	2.03273	10.0718	6.87669	5.18739e-10	3.8388e-09	12.3914
EEF1A2	-2.50519	11.4941	-6.87489	5.23215e-10	3.86827e-09	12.383
SPOCD1	2.88942	8.13342	6.87148	5.31803e-10	3.92559e-09	12.367
COL1A1	2.59401	9.8858	6.85814	5.66795e-10	4.16689e-09	12.3047
CALB1	-2.25533	8.0905	-6.84442	6.05142e-10	4.42804e-09	12.2407
ABCC3	2.33549	7.67747	6.82685	6.58034e-10	4.78826e-09	12.1587
PTX3	2.86866	8.79858	6.81889	6.83467e-10	4.95493e-09	12.1216
LINC00599 /// MIR124-1	-2.46459	8.53936	-6.78731	7.94337e-10	5.70593e-09	11.9746
CA3	2.64325	7.28039	6.78567	8.00593e-10	5.74561e-09	11.9669
PHACTR3	-2.09102	9.92715	-6.78326	8.09822e-10	5.80299e-09	11.9557
KLHL32	-2.85167	7.43184	-6.78113	8.18043e-10	5.85476e-09	11.9458
EXTL1	-2.03259	6.40651	-6.77652	8.36164e-10	5.96991e-09	11.9244
SELE	-2.12653	5.05273	-6.77573	8.39316e-10	5.98735e-09	11.9207
EFNA3	-2.1988	7.49688	-6.76752	8.72745e-10	6.21035e-09	11.8825
ERCC6L	2.03783	5.46458	6.74699	9.62144e-10	6.80124e-09	11.7871
PCDHB11	2.36732	6.34179	6.74085	9.90568e-10	6.98955e-09	11.7587
HOXA5	2.14928	7.87103	6.73862	1.00115e-09	7.05879e-09	11.7483
DEPDC1B	2.08326	6.70639	6.73219	1.03214e-09	7.25457e-09	11.7185
ZNF536	-2.0231	8.83442	-6.72522	1.06686e-09	7.4785e-09	11.6861
LMO3	-2.00845	9.46684	-6.72304	1.07791e-09	7.54701e-09	11.6761
MEOX2	3.50709	6.39043	6.70726	1.16164e-09	8.09229e-09	11.6029
PPP1R1A	-2.24576	7.74792	-6.6734	1.3636e-09	9.40445e-09	11.4462
WIF1	-3.81406	7.97789	-6.6658	1.41348e-09	9.72566e-09	11.4111
SPOCK1	-2.2366	11.416	-6.6614	1.44323e-09	9.91003e-09	11.3907
IBSP	2.34946	7.57668	6.66127	1.44411e-09	9.91319e-09	11.3902
LINC01105	-2.13129	8.19159	-6.64573	1.55416e-09	1.05791e-08	11.3184
PTPRT	-2.59953	8.12366	-6.63393	1.64319e-09	1.11464e-08	11.2639
PCOLCE	2.36092	7.87324	6.62372	1.72425e-09	1.16693e-08	11.2169
SLC7A10	-2.05247	6.54518	-6.58988	2.02239e-09	1.34967e-08	11.061
C17orf96	-2.052	6.92893	-6.5808	2.1108e-09	1.4039e-08	11.0192
ST18	-2.41221	6.79387	-6.56333	2.29152e-09	1.51339e-08	10.939
RALYL	-2.85908	8.95248	-6.54999	2.43984e-09	1.60101e-08	10.8777
MAG	-2.12514	8.24201	-6.53267	2.64661e-09	1.72494e-08	10.7982
GABBR1 /// UBD	3.03822	6.77381	6.52539	2.73865e-09	1.7797e-08	10.7649
MYRF	-2.30435	8.5013	-6.51868	2.82617e-09	1.83102e-08	10.7341
TMEM71	2.6278	5.84907	6.51395	2.88949e-09	1.86946e-08	10.7125
CNTN2	-2.91703	8.17395	-6.49223	3.19915e-09	2.05736e-08	10.6131
KIF21B	-2.70117	8.02093	-6.47552	3.45943e-09	2.20904e-08	10.5367
HOXA7	2.10973	7.23388	6.47132	3.52802e-09	2.25106e-08	10.5175
MYBL2	2.01127	6.92267	6.47032	3.54468e-09	2.26102e-08	10.5129
LOC100131170	-2.78178	6.04757	-6.4537	3.83112e-09	2.42336e-08	10.437
SPSB4	2.10585	5.66271	6.45183	3.86476e-09	2.44201e-08	10.4285
CENPE	2.01112	7.077	6.43075	4.26455e-09	2.67307e-08	10.3324
RERGL	-2.02836	6.44889	-6.38901	5.18042e-09	3.19186e-08	10.1425
GAD1	-2.31292	9.19567	-6.38103	5.37646e-09	3.30226e-08	10.1063
CDC45	2.29459	5.49115	6.37381	5.55991e-09	3.40604e-08	10.0735
GPR37	-2.2525	8.59669	-6.29066	8.17729e-09	4.88725e-08	9.69712
WBSCR17	-2.91223	8.65649	-6.26007	9.41937e-09	5.56036e-08	9.5592
IL7	2.15321	5.49219	6.24564	1.00681e-08	5.90038e-08	9.49425
PAIP2B	-2.45341	9.28217	-6.24003	1.03324e-08	6.0492e-08	9.46898
CLSTN2	-2.02184	8.7188	-6.18275	1.34506e-08	7.73991e-08	9.21185
LTF	4.86621	8.05989	6.17295	1.407e-08	8.08249e-08	9.16797
WFDC1	-2.05872	7.89442	-6.1492	1.56898e-08	8.91934e-08	9.06177
SPRY4-IT1	2.6352	7.50452	6.1422	1.62012e-08	9.19435e-08	9.03051
CDH13	-2.50016	7.56422	-6.13663	1.66203e-08	9.40966e-08	9.00562
TENM2	-2.39886	8.58231	-6.10159	1.95112e-08	1.09201e-07	8.84937
OR2L13	-2.29843	5.37212	-6.10102	1.95621e-08	1.0946e-07	8.84683
MOG	-2.37987	9.51246	-6.08807	2.07538e-08	1.15798e-07	8.78922
CNDP1	-2.34275	10.0177	-6.05653	2.39661e-08	1.32246e-07	8.64905
HRK /// LOC283454	-2.43625	7.1129	-6.03661	2.6241e-08	1.43922e-07	8.56073
LOC101927359	-2.23019	6.20321	-6.03015	2.70236e-08	1.48041e-07	8.53211
ZNF488	-3.09637	7.10262	-5.99153	3.22061e-08	1.7412e-07	8.36129
RPH3A	-2.05863	10.0346	-5.99007	3.24191e-08	1.75232e-07	8.35488
COL8A1	2.00339	6.8062	5.98694	3.28829e-08	1.77412e-07	8.34105
LGI1	-2.55704	8.59036	-5.95051	3.87803e-08	2.06811e-07	8.18049
RPRML	-2.19659	6.79207	-5.94349	4.00317e-08	2.12809e-07	8.14958
HMCN1	2.26868	5.51828	5.87215	5.52192e-08	2.87184e-07	7.83665
PPP1R1B	-2.10606	10.1617	-5.86896	5.60147e-08	2.90743e-07	7.82274
BOK	-2.31176	8.54873	-5.86058	5.81651e-08	3.00841e-07	7.7861
KIFC1	2.06932	6.95495	5.83523	6.51755e-08	3.3438e-07	7.67544
CA10	-2.59879	8.19842	-5.83089	6.64554e-08	3.40501e-07	7.65653
EFCAB3 /// LOC102724660	2.29229	5.62333	5.81212	7.22845e-08	3.67485e-07	7.57478
RASGEF1C	-2.16281	6.63274	-5.78206	8.26813e-08	4.15574e-07	7.44415
HOXA10	2.45199	6.8444	5.76675	8.85283e-08	4.4251e-07	7.37774
CHI3L2	2.21297	9.72929	5.70374	1.17173e-07	5.72788e-07	7.10537
PPP1R14A	-2.06164	9.49639	-5.69512	1.21742e-07	5.93885e-07	7.06823
PTGDS	-2.18073	12.6676	-5.69031	1.24368e-07	6.05944e-07	7.04749
NPTX2	-2.36891	9.96248	-5.58396	1.98862e-07	9.35741e-07	6.59184
TCEAL2	-2.14802	11.2796	-5.56611	2.15083e-07	1.00783e-06	6.51576
SOX10	-2.07519	9.20069	-5.54214	2.38903e-07	1.10799e-06	6.41387
HOXA1	2.15164	4.93959	5.53366	2.47936e-07	1.1458e-06	6.37787
LINC00632	-2.41738	8.61229	-5.53325	2.48382e-07	1.14741e-06	6.37613
LOC100507472 /// PCSK6	-2.30843	7.19418	-5.46862	3.29283e-07	1.48877e-06	6.10276
HHATL	-2.35188	8.97936	-5.44863	3.59185e-07	1.61055e-06	6.01851
AGAP2-AS1	2.47702	5.95241	5.37237	4.99621e-07	2.18973e-06	5.69881
PLA2G2A	2.55637	8.64065	5.3637	5.18644e-07	2.2655e-06	5.66263
LINC00403	-2.72325	6.68331	-5.31236	6.46718e-07	2.78273e-06	5.44899
ZDHHC11	-2.12683	6.50147	-5.1865	1.10588e-06	4.58615e-06	4.93013
TF	-2.15051	10.6357	-5.15001	1.29036e-06	5.30353e-06	4.78105
POSTN	2.42573	7.97802	5.10741	1.54394e-06	6.27339e-06	4.60777
C7orf57	2.77835	4.81143	5.10382	1.56742e-06	6.3633e-06	4.59319
HAPLN2	-2.06823	7.26345	-5.02843	2.14879e-06	8.52483e-06	4.28872
UGT8	-2.19712	9.76131	-4.94411	3.04877e-06	1.17813e-05	3.95142
MBP	-2.08118	10.8695	-4.93618	3.15025e-06	1.21435e-05	3.91987
SUSD5	-2.27134	6.97492	-4.88278	3.92438e-06	1.48957e-05	3.70823
GAL3ST1	-2.01485	6.78378	-4.68229	8.84817e-06	3.15337e-05	2.9265
HOXA10-HOXA9 /// HOXA9 /// MIR196B	2.01585	5.44718	4.64739	1.01731e-05	3.59181e-05	2.79257
GALR1	2.16271	5.09123	4.52956	1.62229e-05	5.52541e-05	2.34515
SAA1 /// SAA2 /// SAA2-SAA4	2.46637	5.70774	4.36018	3.13414e-05	0.000101737	1.71534
FOSB	-2.22418	7.55616	-4.25978	4.59769e-05	0.00014475	1.34975
SAA1 /// SAA2	2.7883	6.11143	4.06127	9.65088e-05	0.000287049	0.644448
GPR17	-2.2424	7.45383	-3.97914	0.000130308	0.000378251	0.359718
IGH /// IGHA1 /// IGHA2	2.03557	4.91778	3.45929	0.000794451	0.00199721	-1.34109
