# Supplementary material for: Will EGFRvIII and neuronal-derived EGFR be targets for imipramine?
Source: Front Pharmacol. 2023 May 30;14:1156492. doi: 10.3389/fphar.2023.1156492 (PMC10266953; doi:10.3389/fphar.2023.1156492)
Supplement: Supplementary file 2 [file Table3.XLSX]

## Sheet: GBM genes
SLC30A3
BC035096 /// RP11-433J8.1
SERTM1
NOTCH2NL
NES
CD99
NBPF10 /// NBPF14 /// NBPF26 /// NBPF9
UHRF1
SST
GABRA5
WEE1
RASAL1
CPNE6
EIF4EBP1
LOC100507547 /// PRRT1
ATOH7
LINC00086
KCNAB1
IGFBP2
HS3ST4
FLNA
PDE1A
NEUROD6
MAST3
ATL1
STYK1
CES4A
KCTD4
LRFN2
SVOP
RP11-710C12.1
TMEM132D
F2R
PCLO
CACNG3
SSTR1
GABARAPL1 /// GABARAPL3
GDA
KCNV1
PPP4R4
GRM7 /// LOC100996542
ERC2
KIAA1045
RASGRF2
RHBDL1
KIAA0513
RXFP1
RTBDN
PAK1
MFSD4
CEBPD
ZCCHC12
SNCG
PNMAL2
BCL2L12
LRRC7
STXBP5
FEZF2
WSCD2
PSMB8
HSPA12A
LINGO2
RP11-389G6.3
SLC6A15
ID3
CRNDE
GRIN3A
SYT5
PTPRR
NPTXR
FCGBP
ADAM11
PAK6
RAB3C
CYP46A1
MTHFD2
NPY
CDKL2
FRMPD2 /// FRMPD2P1 /// LOC101930006
NRXN3
STX1A
TTC9B
HMGCLL1
CLIC1
RTN4RL2
CCDC80
SLC7A14
AKAP5
WWTR1
DLGAP2
RAPGEFL1
MUM1L1
CD44
CNTN4
TMEM191A
MIR7-3HG
HLA-J
CA11
CPEB3
EPCAM
C1orf115
ARHGDIG
SLC6A17
LINC00086 /// LINC00087
LOC285147
MAGEE1
WNT10B
GOT1
KIAA1644
DLG2
CSRP2
RIMBP2
KCNJ3
44996
MICU3
ANK3
SV2B
SYN2
GALNTL5
CLEC2L
NUAK1
FN1
CLEC5A
S100A6
VIP
RP11-215H22.1
ATP6V1G2
HPCAL4
PITPNM3
SDR16C5
RUNDC3B
HIST1H4J
STXBP6
SYT13
NAV3
CAMK2B
ST8SIA3
NELL1
YBX3
MCHR2
SMPX
SCN2B
LOC284578
ZIC1
DDN
AK5
REPS2
ZNF365
SAMD12
KIAA1107
NAPB
LOC101930324 /// NSF
SNCA
IPCEF1
CDCA7L
GRM3
CELF5
TAGLN3
GRM5
COL4A1
RTN4R
TMEM155
GNG3
NECAB2
HPCA
PPM1H
HS6ST3
PPP2R2C
ANXA1
ITPKA
ATP8A2
KCNA4
SLC8A2
COL4A2
ANXA2
MAK
SLC35F3
CDH9
CYP4X1
FAM19A1
RBP4
CTC-471C19.1
TNC
SGIP1
TESPA1
PCP4L1
THEMIS
CKMT1A /// CKMT1B
GLT1D1
HS3ST2
FKBP10
RAB3A
NID1
SYNPR
SYP
ARPP21
KIAA0319
HOOK1
COL26A1
SERPINH1
GBP1
SYN1
CHD5
STXBP1
CYFIP2
C1orf95
RP1-212P9.2
TGFB1I1
ASIC2
SLC32A1
FAM153A /// FAM153B /// FAM153C /// LOC100507387 /// LOC101928349 /// LOC101930363
FOXD1
PLP2
SLC17A7
RYR2
KCTD16
CRYM
NWD2
RAP1GAP2
TAGLN2
DYNC1I1
ANO3
NCDN
CCDC85A
CRHBP
ICAM5
CLEC4G
SCN3B
PTPN5
RBM11
TBR1
CAMKV
RFPL1S
PDE2A
HCN1
LOC100506563
HAS2
TUBB4A
RAPGEF4
ELN
UNC5D
CAP2
CACNA1E
TP53
PAK3
MAL2
KIF17
FAM46A
RTN4RL1
PROS1
PDPN
RAB11FIP4
SLITRK4
ATP2B3
RBFOX1
ANKRD34A
FRMPD4
IQGAP2
NEGR1
DCTN1-AS1
CELF4
LOC100129973
SRCIN1
SYT16
PNMA6A
RUNDC3A
SHISA7
DMTN
KCNJ9
CELF3
CAMK2A
IQSEC3
SULT4A1
GPX8
KLHDC8A
KCNJ4
44989
KCNH3
FBXL15
DLGAP3
PPP4C
DOK6
CHN1
LY6H
NRSN1
DACH2
CRISPLD1
FKBP5
RIMS2
KCNAB2
RIMS1
C1QTNF4
EMP3
GABRG1
S100A10
RELN
UNC5A
MCM5
CDH18
SLC26A4-AS1
B3GALT2
SOWAHA
GABRA2
ELOVL4
ANXA2P2
PPFIA2
RBFOX3
OLFM3
C21orf62
PACSIN1
CPVL
SLC12A5
HSPG2
LOC401220
ANGPT2
KCNJ6
CALY
TMEM151A
CDK5R1
PCDH7
CALN1
CNTN3
ELFN2
TSPYL5
KIRREL3
BRINP1
BSN
RGS4
CREG2
LPL
NMB
CDH12
KCNK1
NRGN
NTSR2
JAKMIP1
LFNG
LINC00507
VMP1
GABRB2
GABRB3
DNM1
GABRG2
DIRAS2
AMPH
ADCY1
DUSP2
LOC440934
PAK7
RGS1
UNC13C
GRIN2A
SYT1
GNAL
VSTM2L
ACTL6B
PALM2
CUX2
LRFN5
RIMS3
JPH3
SYNGR3
RASGEF1A
GABRD
MYT1L
SLC24A2
LHX6
TUNAR
HLF
VSNL1
STX1B
CNTNAP2
YPEL4
FXYD7
TIMP4
DOCK3
ATP2B2
RCAN2
PDYN
CRY2
PCDHGA8
PLEKHA4
FAM129A
SLC17A6
KRT222
FAM19A2
NECAB1
VIPR1
GOLGA7B
SYT4
CD151
SHOX2
SLC1A6
GPR22
ZNF385B
CNGA3
TMEM56
FSTL5
LOC285812
MSH5 /// MSH5-SAPCD1 /// SAPCD1
CAMSAP3
MDK
FNDC9
PEX5L
KCNQ5
HOTAIRM1
OLFM1
C3orf80
PHYHIP
BEX5
GALNT14
FLJ22184
GPR83
TRHDE
EMX1
IRX3
C11orf87
LRTM2
SRRM4
RGS7
PCSK2
CACNA2D3
COPG2IT1
NEFM
CPLX2
PLK2
MATK
LINC00889
MIR124-2HG
IGFBP3
P2RX5
MAP7D2
PPP1R16B
YJEFN3
PLAU
FRRS1L
PDZD4
SOSTDC1
AF070581
EPHB6
BEX2
EMILIN1
CABP1
NPTX1
DOC2A
CACNA2D1
NPY1R
CHGB
RP4-593C16.3
CPLX1
TGFBI
SERPINE1
FBXL16
GABRA1
HAR1A
JAZF1-AS1
TNNT1
CBLN4
RP11-320H14.1
TNFRSF12A
SNCB
CCK
HSPB3
INA
PSD
UBE2QL1
ATP1A3 /// LOC101927137
SLC4A2
ALDH16A1
AP1G2 /// JPH4
MAST1
CECR6
BC040734
NAP1L2
FGF13
FZD7
SLITRK1
TMEM200A
TIMP1
SNAP91
OGDHL
CHI3L1
MRAP2
COL3A1
RGS7BP
LOC389895
KCNK12
FAM155A
LOC157503 /// XKR4
NRG3
DPP10
DPP10-AS1
ADAMTS19
OPCML
CBLN2
HOXD10
BX538226 /// RP11-438B23.2
L1CAM
HMP19
SNAP25
STMN2
TMEM130
AEBP1
NEFL
NEFH
PRKCZ
ERICH3
RSPO2
VSTM2A
AF131215.4
NGEF
VEGFA
SH3GL2
ELAVL2
CHGA
COL1A2
ZFR2
CCDC110
PTPN20B
RIPPLY2
CDK5R2
XKR4
C8orf4
RP4-621B10.8
PLCXD3
RTN1
EN1
METTL7B
ZMAT4
GFRA2
ETNPPL
GABRB1
GDF15
SPHKAP
EN2
CTB-78F1.1
ABCC8
FREM3
LOC101928916 /// NNMT
RAB3GAP2
GJB6
FUT9
GABBR2
SLITRK5
FAM189A1
EEF1A2
SPOCD1
COL1A1
CALB1
ABCC3
PTX3
LINC00599 /// MIR124-1
CA3
EXTL1
SELE
EFNA3
HOXA5
LMO3
MEOX2
PPP1R1A
WIF1
SPOCK1
PTPRT
PCOLCE
SLC7A10
C17orf96
RALYL
TMEM71
KIF21B
HOXA7
RERGL
GAD1
WBSCR17
IL7
CLSTN2
LTF
WFDC1
SPRY4-IT1
CDH13
TENM2
OR2L13
HRK /// LOC283454
RPH3A
COL8A1
LGI1
RPRML
HMCN1
PPP1R1B
CA10
EFCAB3 /// LOC102724660
HOXA10
NPTX2
TCEAL2
HOXA1
LINC00632
AGAP2-AS1
PLA2G2A
LINC00403
POSTN
C7orf57
MBP
SUSD5
HOXA10-HOXA9 /// HOXA9 /// MIR196B
SAA1 /// SAA2 /// SAA2-SAA4
FOSB
SAA1 /// SAA2
GPR17
IGH /// IGHA1 /// IGHA2
CRH
HTR2C
PRKCG
HTR2A
SERPINA3
PRKCB
GRM1
GRM2
SERPINI1
SHANK2
GLS2
CACNA1B
CDKN2C
CHRM1
GRIN1
DRD1
SCN2A
EGFR
TAC1
CDK4
BDNF
