# Supplementary material for: Will EGFRvIII and neuronal-derived EGFR be targets for imipramine?
Source: Front Pharmacol. 2023 May 30;14:1156492. doi: 10.3389/fphar.2023.1156492 (PMC10266953; doi:10.3389/fphar.2023.1156492)
Supplement: Supplementary file 4 [file Table1.XLSX]

## Sheet: drug targets
HTR2A
HTR2B
HTR2C
HTR6
HTR7
ADRA1A
ADRA1D
ADRA2A
ADRA2B
ADRA2C
BRD4
DRD1
DRD5
DRD2
DRD3
DRD4
HRH1
CHRM1
CHRM2
CHRM3
CHRM4
CHRM5
SLC6A2
SIGMAR1
SLC6A3
SLC6A4
SLC22A2
ORM2
ACHE
CYP1A2
UGT1A4
BDNF
KCNH2
TNF
CYP2C19
NTRK2
ADRB1
CASP3
CREB1
CYP2D6
SLC22A1
SLC22A3
ASAH1
ASNS
CASP7
CAT
CYP3A4
DEPP1
DNAJC5
FABP1
FNDC4
GDPD3
HPN
HSPA8
IL1B
INHBE
LSS
MAPK1
MAPK3
NUPR1
SERPINA3
SLC2A3
SLC47A1
TAGLN
WIPI1
AADAT
ABCB1
ACE2
ADRB2
ALB
ALDH1A1
ALDH1A4
AP2M1
APOA4
ARG1
BHMT
CASP8
CDKN2C
CES2
CMTM6
CNR1
CNR2
CPPED1
CREM
CRH
CYP2A1
CYP2B15
CYP2B6
CYP3A23-3A1
CYP4F2
DCAF8
EIF4B
EPHX1
ERP29
FMO1
FMO3
FOS
GAP43
GCKR
GLS2
GOT2
GRB14
GRIN1
GSTP1
HAL
HDAC5
HMBS
HMGB2
HMGCS1
HSF1
HTR1A
IL10
IL33
KCNH1
KCNN2
LOX
MACROH2A1
MANBA
MLX
MRPS18B
MSMO1
NR0B2
NREP
OAF
PARP1
PC
PECR
PLCG1
POMC
POR
PPP2CA
RBL2
RT1-S3
SCD
SER-1
SER-4
SERPINI1
SH3GL3
SHANK2
SLC6A6
SLCO1A4
SREBF1
SREBF2
ST13
STBD1
STMN1
SULT2A6
TAC1
TEX261
TIMM10B
TMPRSS2
UBA52
UGT1A1
UGT1A7
UGT2A1
UGT2B1
ADORA3
HRH2
HTR1D
HTR1E
ADRA1B
HTR5A
SCN5A
RET
SCN2A
SCN9A
HRH3
SETD7
HTR3A
CHRNA3 CHRNB4
CHRNA4 CHRNB2
SLC18A2
MALT1
HTR1B
PRNP
LTA4H
SLC18A3
PIM1
FYN
KCNK2
TACR2
MC5R
CALM1
DPP4
IFNAR1
GRIN2B
MAOA
MAOB
MTNR1A
MTNR1B
CYBB
EGFR
FDFT1
OPRK1
CXCR3
MRGPRX1
KDM1A
RCOR1 KDM1A
PRCP
P2RX7
CASR
CHRNA7
CHAT
PNMT
OPRM1
HTR1F
NOS3
NOS1
MGLL
TAAR1
OPRL1
TLR9
PRKCB
APOBEC3A
GPR35
AHR
HSD17B3
APP
S1PR2
BCHE
NOS2
AVPR1A
BCL2A1
KIF11
PRKCE
METAP2
BCL2
PRKCG
GALR3
RIPK3
NR2F2
HSD11B1
DUSP3
ACE
NR1H3
RELA
MAPK9
AR
CASP9
APOBEC3G
CES1
CACNA1H
HTR4
MAPK14
CA6
PLIN1
ABCG2
CSNK2A1
CLK1
AVPR2
SRD5A1
PTK2
MAPK10
RORA
PDGFRB
CDK4
MIF
ALOX5
TERT
DNMT1
UTS2R
ESR1
RAC1
GRM2
THRB
NPY5R
CYP19A1
GRM1
OXTR
PLA2G1B
PLIN5
CACNA1B
NR2E3
HRH4
CHRNA4
